# Supplementary material for: Comparison of BinaxNOW and SARS-CoV-2 qRT-PCR Detection of the Omicron Variant from Matched Anterior Nares Swabs
Source: Microbiol Spectr. 2022 Oct 18;10(6):e01307-22. doi: 10.1128/spectrum.01307-22 (PMC9769721; doi:10.1128/spectrum.01307-22)
Supplement: Supplemental file 2 — Data Set S1. Download spectrum.01307-22-s0002.csv, CSV file, 0.00 MB [file spectrum.01307-22-s0002.csv]

Code	Batch	Binax	Pango lineage	Pango family
A-27	1	0	BA.1.1	BA.1
A-12	1	0	BA.1.1	BA.1
A-30	1	0	BA.1.1	BA.1
A-11	1	1	BA.1.15	BA.1
A-31	1	1	BA.1.15.1	BA.1
A-25	1	0	Unassigned	Unassigned
A-23	1	1	BA.1.1	BA.1
A-3	1	1	BA.1	BA.1
A-16	1	1	BA.1.1	BA.1
A-10	1	0	Unassigned	Unassigned
A-15	1	1	BA.1	BA.1
A-8	1	1	BA.1.1	BA.1
A-5	1	0	Unassigned	Unassigned
A-58	1	0	Unassigned	Unassigned
A-38	1	0	BA.1.1	BA.1
A-44	1	0	BA.1.1	BA.1
A-45	1	1	BA.1	BA.1
A-54	1	1	BA.1	BA.1
A-55	1	0	Unassigned	Unassigned
A-49	1	0	BA.1.1	BA.1
A-57	1	0	BA.1.1	BA.1
A-40	1	1	BA.1.1	BA.1
A-32	1	1	BA.1.15	BA.1
A-39	1	1	BA.1.1	BA.1
A-48	1	0	BA.1.1.18	BA.1
A-41	1	0	Unassigned	Unassigned
A-46	1	0	BA.1.1	BA.1
A-60	1	1	BA.1.1	BA.1
A-59	1	0	BA.1.1	BA.1
A-64	1	0	Unassigned	Unassigned
A-65	1	1	BA.1.1	BA.1
A-72	1	0	BA.1.1	BA.1
A-74	1	1	BA.1.1	BA.1
A-70	1	1	BA.1.1	BA.1
A-76	1	1	BA.1.1	BA.1
A-68	1	0	BA.1.1	BA.1
A-78	1	0	BA.1.17.2	BA.1
A-73	1	0	BA.1.1	BA.1
A-82	1	1	BA.1.1	BA.1
A-91	1	0	BA.1.1	BA.1
A-90	1	1	BA.1.1	BA.1
A-109	1	1	BA.1.17	BA.1
A-94	1	1	BA.1.1.17	BA.1
A-88	1	1	BA.1.1.17	BA.1
A-89	1	0	BA.1	BA.1
A-86	1	1	BA.1	BA.1
A-93	1	1	BA.1.1	BA.1
A-92	1	1	BA.1	BA.1
B-5	2	0	BA.1.17.2	BA.1
B-4	2	1	BA.1.1	BA.1
B-9	2	0	BA.2.7	BA.2
B-12	2	1	BA.2.7	BA.2
B-15	2	0	BA.1	BA.1
B-20	2	1	BA.1	BA.1
B-33	2	1	BA.1.1	BA.1
B-35	2	0	BA.1	BA.1
B-36	2	0	BA.1.17.2	BA.1
B-37	2	0	BA.1.1	BA.1
B-44	2	0	BA.1	BA.1
B-46	2	1	BA.1.1	BA.1
B-48	2	0	BA.1.1	BA.1
B-51	2	1	BA.2.7	BA.2
B-52	2	1	BA.1.1	BA.1
B-61	2	0	BA.1	BA.1
B-82	2	1	BA.2	BA.2
B-87	2	1	BA.2	BA.2
B-90	2	1	BA.1.1	BA.1
B-91	2	1	BA.1	BA.1
B-93	2	1	BA.2	BA.2
B-95	2	0	BA.1.1	BA.1
B-110	2	1	BA.1.1	BA.1
B-109	2	1	BA.1.1	BA.1
B-99	2	1	BA.2.7	BA.2
B-122	2	1	BA.1.20	BA.1
B-112	2	1	BA.2	BA.2
B-104	2	1	BA.1.1	BA.1
B-127	2	0	BA.1.1	BA.1
B-128	2	1	BA.1.1	BA.1
B-126	2	1	BA.1.1	BA.1
B-135	2	0	B.1.1.529	B.1.1.529
B-137	2	0	BA.2	BA.2
B-160	2	1	BA.1.1	BA.1
B-159	2	1	B.1.1.529	B.1.1.529
B-156	2	0	BA.1.1	BA.1
B-152	2	0	B.1.1.529	B.1.1.529
B-149	2	0	BA.2	BA.2
B-145	2	1	BA.2.10	BA.2
B-168	2	0	BA.2	BA.2
B-169	2	0	BA.2	BA.2
B-170	2	1	BA.2	BA.2
B-173	2	1	BA.1.1	BA.1
B-175	2	1	BA.1.1	BA.1
B-178	2	0	B.1.1.529	B.1.1.529
B-187	2	0	Unassigned	Unassigned
B-193	2	0	B.1.1.529	B.1.1.529
B-194	2	1	B.1.1.529	B.1.1.529
B-196	2	0	BA.1.1	BA.1
B-195	2	1	B.1.1.529	B.1.1.529
B-206	2	0	BA.1.1	BA.1
B-208	2	0	BA.2	BA.2
